# Supplementary material for: Plasma Metabolites and Liver Composition of Broilers in Response to Dietary Ulva lactuca with Ulvan Lyase or a Commercial Enzyme Mixture
Source: Molecules. 2022 Nov 1;27(21):7425. doi: 10.3390/molecules27217425 (PMC9657063; doi:10.3390/molecules27217425)
Supplement: Supplementary file 1 [file molecules-27-07425-s001.zip]

Archive with 1 entries (1 files):
- molecules-1943467-supplementary.pdf
